# Supplementary material for: Diagnostic value of metagenomic next-generation sequencing in patients with febrile lung cancer with negative conventional microbiological tests and without neutropenia
Source: Front Cell Infect Microbiol. 2026 Mar 13;16:1715563. doi: 10.3389/fcimb.2026.1715563 (PMC13021785; doi:10.3389/fcimb.2026.1715563)
Supplement: Supplementary file 1 [file DataSheet1.zip]

Archive with 5 entries (5 files):
- Figure 3.R
- TABLE 3.spv
- Supplementary_Data_Figure2.prism
- Supplementary_Dataset_Figure3.xlsx
- Supplementary_Data_Figure4.prism
