# Supplementary material for: Diagnostic value of metagenomic next-generation sequencing in patients with febrile lung cancer with negative conventional microbiological tests and without neutropenia
Source: Front Cell Infect Microbiol. 2026 Mar 13;16:1715563. doi: 10.3389/fcimb.2026.1715563 (PMC13021785; doi:10.3389/fcimb.2026.1715563)
Supplement: Supplementary file 1 [file DataSheet1.zip › Figure 3.R]

rm(list=ls())
setwd(PATH)
library(rio)
library(dplyr)
library(compareGroups)
library(riskRegression)
library(cmprsk)
library(prodlim)
library(survminer)
library(survival)
library(export)
library(ggplot2)
library(ggsci)
library(scales)
library(tidyverse)
library(Hmisc)
library(tableone)
library(naniar)
library(lubridate)
library(simputation)
library(ggprism)
library(survminer)
library(survival)
library(ggprism)
library(ggsci)
library(ggpubr)
library(ggplot2)
library(rms)
library(survey)
library(gtsummary)
library(nhanesR)
show_col(pal_lancet("lanonc",alpha=1)(9))


df=import('df.xlsx')


plet<-c("#0072B5FF","#BC3C29FF")
DPI=600
plets=pal_nejm(alpha=1)(8)
plets
psize=5
family_lab='serif'
HH=0.7

#--------------------------------------------------------------------分组
df$Group=as_factor(df$Group)
df$Group=fct_rev(df$Group)
lev=levels(df$Group)
lev

#---------------------------------------------------------------death
df$status=df$status
df$time=as.numeric(df$time)
table(df$status)
hist(df$time)
tt=c(6,12)
maxtime=15;bx=3
y=100;by=10
ttlabel=7


ppp=0.9
w=10.8;h=8.1
w=w*ppp;h=h*ppp
lxy=c(0.12,0.95)
ly1=0.35;ly2=0.55;lx1=0.7;lx2=0.95
px=0.8*maxtime;py=0.15*y
ttl=maxtime/2
HH=0.9;risksize=5
psize=5
#---------------------------------------------------------------------------------------参数
ZT='serif'
wid=0.5;bls=0.5;tsi=18
Digp='%0.3f';Dig='%0.2f';
tbtitle=paste0('Number at risk','\n','(number event)');
XLAB='Follow up (days)'


#---------------------------------------------------------------生存率计算
library(ggsurvfit)
Dig='%0.1f';Dig2='%0.2f'


dff=df

YLAB='Cumulative rate (%)'

dt<-dff
X<-'Group'
dt[,'group']<-as.numeric(dt[,X])
lev<-levels(dt[,X])
L<-length(lev)
legtitle<-''
if(L==2){plet=plet}  else{plet=plet}
S1<-survfit(Surv(time,status)~group,data=dt)
S1
ggsurvplot(S1)

#P HR
p=surv_pvalue(ss)$pval
PV=ifelse(p<0.001,'< 0.001',paste0('=',sprintf('%0.3f',p)))
PV

FML<-as.formula(paste0("Surv(time,status)~",X))
fit<-coxph(FML,dt)
cox1<-summary(fit)
cox1$conf.int
HR<-paste0('',sprintf(Dig2,cox1$coefficients[,2][1]),' (','',sprintf(Dig2,cox1$conf.int[,3])[1],' to ',
           sprintf(Dig2,cox1$conf.int[,4])[1],')')
HR
pvhr<-paste0('Hazard Ratio (95%CI): ',HR,' ','\n','Log-rank P ',PV)
Ss=ggsurvfit::tidy_survfit(ss,type = 'risk')
levels(Ss$strata)
dtp=data_frame(group=factor(Ss[['strata']],levels = c(levels(Ss[['strata']])),labels = lev),
               time=Ss[['time']],
               surv=Ss[['estimate']]*100,
               surv.se=Ss[['std.error']],
               conf.low=Ss[['conf.low']]*100,
               conf.high=Ss[['conf.high']]*100,
               n.risk=Ss[['n.risk']],
               n.event=Ss[['n.event']],
               n.censor=Ss[['n.censor']])
dtp
#------------------------------------------------------------------------计算生存率
ttt=seq(0,maxtime,bx)
ttt
tb=ggsurvfit::tidy_survfit(ss,times = ttt,type = 'survival')
tb
tb<-as.data.frame(tb)
tb[,'estimate']=sprintf('%0.1f',tb[,'estimate']*100)
tb[,'conf.low']=sprintf('%0.1f',tb[,'conf.low']*100)
tb[,'conf.high']=sprintf('%0.1f',tb[,'conf.high']*100)
tb[,'strata']=factor(tb[,'strata'],levels = c(levels(tb[,'strata'])),labels = lev)
tb$rate<-paste0(tb$estimate,'%','\n' ,'(95%CI: ',tb$conf.low,'-',tb$conf.high,')')
rt<-tb[,c('strata','time','rate')]
rtw<-spread(rt,time,rate)
tb$rate<-paste0(tb$estimate,'%')
rt<-tb[,c('strata','time','rate')]
rtw2<-spread(rt,time,rate)
ly=(summary(ss,times=ttl)$surv)*100
ly

#---------------------------------------------------------------------绘图
p1=ggplot(dtp, aes(x = time, y = surv, group = group,color=group))+
    geom_step(linewidth=wid)+
    geom_point(data = dtp[dtp$n.censor=='1',],aes(x=time,y=surv),shape=3,size=2)+
    theme_prism(base_size = tsi,base_line_size = bls,base_fontface ="plain",base_family = "serif" )+
    scale_fill_manual(values = plet)+scale_color_manual(values = plet)+  
    theme(legend.position = lxy)+
    scale_y_continuous(expand = c(0,0), limits = c(0,y),breaks = seq(0,y,by))+
    scale_x_continuous(expand = c(0,0), limits = c(0,maxtime*1.04),breaks = seq(0,maxtime,bx))+
    theme(axis.line=element_line(colour="black"))+
    theme(axis.text.x = element_text(size = tsi,angle = 0,vjust = 0,hjust = 0.5))+#横坐标文字设置
    theme(axis.text.y = element_text(size =tsi))+
    labs(tag='',title = NULL,x=XLAB,y=YLAB,size=tsi)+
    geom_text(aes( x=px,y=py,label=pvhr),size=psize,family='serif',fontface='plain',colour='black')+
    annotation_custom(ggplotGrob(text_tb),    xmin = lx1*maxtime,xmax = lx2*maxtime,ymin = ly1*y,ymax = ly2*y)+
    geom_text(aes( x=px,y=py,label=pvhr),size=psize,family='serif',fontface='plain',colour='black')

p1

table(dt$group)

tb$strata=fct_rev(tb$strata)
tb$risklab=ifelse(tb$n.risk>=10,paste0('',tb$n.risk,'','(',tb$n.event,')'),paste0(' ',tb$n.risk,'','(',tb$n.event,')'))
tb$time<-ifelse(tb$time==0,bx*0.3,tb$time)
data.table <- ggplot(tb, aes(x = time, y = strata,  label = format(risklab, nsmall = 0),color=strata)) + 
    geom_text(size =risksize,family=ZT) + 
    theme_prism(base_size = tsi,base_line_size = bls,base_fontface ="plain",base_family = ZT )+
    scale_fill_manual(values = rev(plet))+
    scale_color_manual(values = rev(plet))+ 
    scale_x_continuous(expand = c(0,0), limits = c(0,maxtime*1.04),breaks = seq(0,maxtime,bx))+
    theme(axis.line = element_blank(),axis.ticks = element_blank(),axis.text.x = element_blank())+
    theme(legend.position = 'none')+labs(tag = '',x='',y='',title = tbtitle)+
    theme(plot.title  = element_text(hjust = 0,size=14,face = 'bold'))+
    theme(axis.title = element_text(size = 6, family = ZT,vjust = 1,hjust = 1.2,face = 'bold'),
          axis.text = element_text(hjust = 0.5),
          panel.grid.major = element_blank(), panel.grid.minor = element_blank(), 
          panel.border = element_blank(), axis.text.x = element_blank(), 
          axis.ticks = element_blank(), axis.text.y = element_text(face = "plain",   hjust = 1),
          axis.text.y.left = element_text(colour = rev(plet),hjust=1,
                                          margin =margin(t=0,r=0,b=0,l=0, unit = "cm")))
data.table
P1=ggpubr::ggarrange(p1, data.table, nrow = 2,  align = "v", heights = c(2, HH))
P1
