# Supplementary material for: Diagnostic value of metagenomic next-generation sequencing in patients with febrile lung cancer with negative conventional microbiological tests and without neutropenia
Source: Front Cell Infect Microbiol. 2026 Mar 13;16:1715563. doi: 10.3389/fcimb.2026.1715563 (PMC13021785; doi:10.3389/fcimb.2026.1715563)
Supplement: Supplementary file 1 [file DataSheet1.zip › Supplementary_Dataset_Figure3.xlsx]

## Sheet: Sheet1
strata	0	3	6	9	12	15
mNGS-HSTF	100.0% (95%CI: 100.0-100.0)	43.8% (95%CI: 25.1-76.3)	31.2% (95%CI: 15.1-64.6)	12.5% (95%CI: 3.4-45.7)	6.2% (95%CI: 0.9-41.7)	NA% (95%CI: NA-NA)
mNGS-HSIF	100.0% (95%CI: 100.0-100.0)	21.6% (95%CI: 11.7-39.9)	8.1% (95%CI: 2.7-24.0)	NA% (95%CI: NA-NA)	NA% (95%CI: NA-NA)	NA% (95%CI: NA-NA)
